# Supplementary material for: TMK-based cell-surface auxin signalling activates cell-wall acidification
Source: Nature. 2021 Oct 27;599(7884):278–82. doi: 10.1038/s41586-021-03976-4 (PMC8549421; doi:10.1038/s41586-021-03976-4)
Supplement: Supplementary file 4 — List of primers used in this study. [file 41586_2021_3976_MOESM4_ESM.xls]

## Sheet: Sheet1
Purpose	Primers	sequences 5'-3'
Gentyping	tmk1-1LP;	CTCTGTTTCCACAACAGAGGC
	tmk1-1RP;	CCAGTGCCTGTGTTTAAGAGC
	tmk4-1LP;	TGCGATTGCTCAAAGAGGTCAGA
	tmk4-1RP;	GGCTGCATTGGTTGCACTGGAT
	ost2-2D-F	CTGGGCTGCTCACAAGAC
	ost2-2D-R	CTACACAGTGTAGTGATGTC
Protein purification	AHA2-C-F	gtGGGGACAAGTTTGTACAAAAAAGCAGGCTTCATGCTCAACTTGTTTGAG
	AHA2-C-R	gtGGGGACCACTTTGTACAAGAAAGCTGGGTCCTACACAGTGTAGTGAC
	TMK1-C-F	CGGATCCTTCTCAGGAAGTGAGAGCTC
	TMK1-C-R	CGAATTCTCATCGTCCATCTACTGAAGT
Transient Expression	AHA1-F-BamHI	CGGGATCCATGTCAGGTCTCGAAGATATC
in protoplast	AHA1-R-SmaI	TCCCCCGGGCACAGTGTAGTGATGTCCTG
	AHA2-F-BamHI	CGGGATCCATGTCGAGTCTCGAAG
	AHA2-R-StuI	GAAGGCCTCACAGTGTAGTGACTGG
	TMK1-F-SpeI	GGACTAGTATGAAGAAAAGAAGAACC
	TMK1-R-StuI	GAAGGCCTTCGTCCATCTACTGAAGTG
	TMK1Km-F	TTCTCAGGAAGTGAGGCC TCAAATGCAGTAGTGGTG
	TMK1Km-R	CACCACTACTGCATTTGAGGCCTCACTTCCTGAGAA
Transient Expression	AHA1-F Gateway	gtGGGGACAAGTTTGTACAAAAAAGCAGGCTTC ATGTCAGGTC TCGAAGA
in tobacco	AHA1-R Gateway	gtGGGGACCACTTTGTACAAGAAAGCTGGGTC CACAGTGTAGTGATGTC
	TMK1.Km-F-Gateway	gtGGGGACAAGTTTGTACAAAAAAGCAGGCTTC ATGAAGAAAAGAAGAACC
	TMK1.Km-R-Gateway	gtGGGGACCACTTTGTACAAGAAAGCTGGGTC TCGTCCATCTACTGAAGT
	TMK1ext-R Gateway	gtGGGGACCACTTTGTACAAGAAAGCTGGGTCGAATCTCTTCTGCCTCTTTT
2in1 FRET Transient Exprssion
in protoplast	TMK1_attB1	GGGGACAAGTTTGTACAAAAAAGCAGGCTTAATGAAGAAAAGAAGAACCTTTCTTCTATT
	TMK1_attB4	GGGGACAACTTTGTATAGAAAAGTTGGGTGTCGTCCATCTACTGAAGTGAATG
	AHA1_attB3	GGGGACAACTTTGTATAATAAAGTTGGAATGTCAGGTCTCGAAGATATCAAGAACGA
	AHA1_attB2	GGGGACCACTTTGTACAAGAAAGCTGGGTCTACACAGTGTAGTGATGTCCTGCTGTATC
