# Supplementary material for: TMK-based cell-surface auxin signalling activates cell-wall acidification
Source: Nature. 2021 Oct 27;599(7884):278–82. doi: 10.1038/s41586-021-03976-4 (PMC8549421; doi:10.1038/s41586-021-03976-4)
Supplement: Supplementary file 5 — List of TMK1-GFP candidate interactors found in IP-mass spectrometry. [file 41586_2021_3976_MOESM5_ESM.xls]

## Sheet: Sheet1
Protein FDR Confidence	Accession	Description	Exp. q-value	Sum PEP Score	Coverage	# Peptides	# PSMs	# Unique Peptides	# Protein Groups	# AAs	MW [kDa]	calc. pI
High	AT1G66150.1	transmembrane kinase 1	0	558.466	52.6539	46	2166	45	1	942	102.3	6.39
High	AT4G30190.1	H(+)-ATPase 2	0	372.539	48.3122	48	428	19	1	948	104.3	6.99
High	AT2G18960.1	H(+)-ATPase 1	0	368.548	44.9947	42	425	14	1	949	104.2	6.7
High	AT3G57150.1	homologue of NAP57	0	305.867	61.5929	40	103	40	1	565	63	9.14
High	AT3G11130.1	Clathrin, heavy chain	0	271.63	41.9355	51	152	11	1	1705	193.1	5.4
High	AT3G48870.1	Clp ATPase	0	266.876	49.3697	39	162	8	1	952	105.7	6.42
High	AT3G45140.1	lipoxygenase 2	0	259.521	55.2455	36	130	36	1	896	102	5.62
High	AT2G04030.1	Chaperone protein htpG family protein	0	247.025	55	31	127	28	1	780	88.6	5.01
High	AT1G59870.1	ABC-2 and Plant PDR ABC-type transporter family protein	0	236.75	32.9476	42	164	33	1	1469	165	7.9
High	AT3G09440.1	Heat shock protein 70 (Hsp 70) family protein	0	235.591	56.5485	33	240	19	1	649	71.1	5.07
High	AT2G29550.1	tubulin beta-7 chain	0	222.706	57.6837	23	240	5	1	449	50.7	4.83
High	AT3G13920.1	eukaryotic translation initiation factor 4A1	0	214.469	63.835	28	327	5	1	412	46.7	5.68
High	AT1G54270.1	eif4a-2	0	210.965	64.5631	27	298	6	1	412	46.7	5.68
High	AT2G42600.2	phosphoenolpyruvate carboxylase 2	0	207.678	53.0633	41	103	27	1	963	109.7	5.8
High	AT1G20010.1	tubulin beta-5 chain	0	200.596	58.3519	22	242	6	1	449	50.3	4.77
High	AT1G04820.1	tubulin alpha-4 chain	0	200.334	59.1111	20	236	1	1	450	49.5	5.06
High	AT1G57720.2	Translation elongation factor EF1B, gamma chain	0	196.773	48.9104	19	139	10	1	413	46.4	5.71
High	AT5G19820.1	ARM repeat superfamily protein	0	189.427	32.8853	27	95	27	1	1116	123.7	4.87
High	AT4G09000.1	general regulatory factor 1	0	185.914	71.5356	19	133	9	1	267	29.9	4.81
High	AT5G62670.1	H(+)-ATPase 11	0	183.872	34.9372	26	171	18	1	956	105.1	6.6
High	AT5G49910.1	chloroplast heat shock protein 70-2	0	181.744	38.1616	25	105	7	1	718	77	5.3
High	AT5G19770.1	tubulin alpha-3	0	179.283	63.7778	19	188	6	1	450	49.6	5.1
High	AT5G02870.1	Ribosomal protein L4/L1 family	0	178.044	42.2604	18	126	7	1	407	44.7	10.3
High	AT2G30950.1	FtsH extracellular protease family	0	177.621	52.518	29	103	14	1	695	74.1	6.35
High	AT3G14840.2	Leucine-rich repeat transmembrane protein kinase	0	168.741	33.7255	28	100	25	1	1020	112.2	6.19
High	AT5G57350.2	H(+)-ATPase 3	0	165.123	22.6554	17	201	3	1	949	104.4	7.18
High	ATCG00350.1	Photosystem I, PsaA/PsaB protein	0	163.494	34.2667	19	150	19	1	750	83.2	7.11
High	AT1G79550.2	phosphoglycerate kinase	0	161.49	70.3242	18	149	15	1	401	42.1	5.68
High	AT5G38480.1	general regulatory factor 3	0	159.425	56.4706	14	109	7	1	255	28.6	4.79
High	AT4G34450.1	coatomer gamma-2 subunit, putative / gamma-2 coat protein, putative / gamma-2 COP, putative	0	153.237	47.2912	27	93	27	1	886	98.4	5.16
High	AT4G24190.1	Chaperone protein htpG family protein	0	152.456	45.6865	30	77	27	1	823	94.1	5.03
High	AT1G58380.1	Ribosomal protein S5 family protein	0	143.289	44.3662	16	102	5	1	284	30.7	10.26
High	AT4G23650.1	calcium-dependent protein kinase 6	0	139.74	42.9112	19	81	19	1	529	59.3	6.37
High	AT3G25520.1	ribosomal protein L5	0	138.041	44.186	15	131	4	1	301	34.3	9.31
High	AT2G45960.3	plasma membrane intrinsic protein 1B	0	133.321	43.8538	10	132	5	1	301	32.4	8.51
High	AT1G30360.1	Early-responsive to dehydration stress protein (ERD4)	0	128.456	36.1878	22	118	21	1	724	81.9	9.23
High	AT3G12915.1	Ribosomal protein S5/Elongation factor G/III/V family protein	0	126.277	23.5366	17	130	1	1	820	90.9	6.1
High	AT5G10450.1	G-box regulating factor 6	0	121.337	61.2903	13	72	4	1	248	28	4.84
High	AT2G30860.1	glutathione S-transferase PHI 9	0	121.026	62.3256	15	71	13	1	215	24.1	6.65
High	AT5G23060.1	calcium sensing receptor	0	113.082	38.2429	13	101	13	1	387	41.3	9.39
High	AT1G15690.1	Inorganic H pyrophosphatase family protein	0	111.878	26.6234	15	56	15	1	770	80.8	5.26
High	AT2G31610.1	Ribosomal protein S3 family protein	0	111.124	60.8	19	168	4	1	250	27.5	9.54
High	AT3G45780.2	phototropin 1	0	106.631	34.0361	22	59	18	1	996	111.6	7.65
High	AT4G32260.1	ATPase, F0 complex, subunit B/B', bacterial/chloroplast	0	105.863	41.5525	10	65	10	1	219	23.9	5.86
High	AT2G44060.1	Late embryogenesis abundant protein, group 2	0	105.66	56	16	52	16	1	325	36	4.84
High	AT3G11510.1	Ribosomal protein S11 family protein	0	104.547	68	12	57	1	1	150	16.3	10.59
High	AT3G61430.2	plasma membrane intrinsic protein 1A	0	103.459	46.1538	9	94	3	1	286	30.7	9.01
High	AT3G28860.1	ATP binding cassette subfamily B19	0	103.119	23.6422	20	83	19	1	1252	136.7	8.22
High	AT3G09820.1	adenosine kinase 1	0	102.977	45.0581	13	73	7	1	344	37.8	5.45
High	AT3G44110.1	DNAJ homologue 3	0	102.962	43.5714	12	50	6	1	420	46.4	6.11
High	AT3G56940.1	dicarboxylate diiron protein, putative (Crd1)	0	102.599	46.9438	18	60	18	1	409	47.6	8.38
High	AT5G58290.1	regulatory particle triple-A ATPase 3	0	100.307	43.8725	14	58	13	1	408	45.7	5.6
High	AT3G53870.1	Ribosomal protein S3 family protein	0	98.695	45.7831	17	156	4	1	249	27.3	9.54
High	AT5G35530.1	Ribosomal protein S3 family protein	0	96.522	40.7258	16	145	3	1	248	27.4	9.54
High	AT3G09200.1	Ribosomal protein L10 family protein	0	96.448	71.25	16	69	5	1	320	34.1	5.07
High	AT4G37910.1	mitochondrial heat shock protein 70-1	0	95.366	32.4047	18	52	12	1	682	73	5.62
High	AT5G54160.1	O-methyltransferase 1	0	95.091	40.4959	11	61	11	1	363	39.6	5.95
High	AT3G19820.3	cell elongation protein / DWARF1 / DIMINUTO (DIM)	0	91.143	34.5811	17	60	17	1	561	65.4	7.97
High	AT4G17530.1	RAB GTPase homolog 1C	0	88.001	63.3663	9	60	1	1	202	22.3	5.43
High	AT3G53750.1	actin 3	0	87.906	48.0106	13	148	4	1	377	41.8	5.49
High	AT5G47200.1	RAB GTPase homolog 1A	0	87.812	69.802	10	60	2	1	202	22.3	5.43
High	AT3G29360.1	UDP-glucose 6-dehydrogenase family protein	0	86.391	40.625	15	51	9	1	480	53.1	6
High	AT4G00430.1	plasma membrane intrinsic protein 1;4	0	86.241	48.0836	9	86	4	1	287	30.7	8.84
High	AT1G44575.1	Chlorophyll A-B binding family protein	0	86.002	39.6226	10	99	10	1	265	28	9.26
High	AT1G01620.1	plasma membrane intrinsic protein 1C	0	84.032	47.9021	10	93	5	1	286	30.6	8.85
High	AT3G44890.1	ribosomal protein L9	0	83.682	54.3147	12	47	12	1	197	22.1	9.67
High	AT3G08510.1	phospholipase C 2	0	82.784	33.3907	14	45	14	1	581	66.1	6.54
High	AT3G61260.1	Remorin family protein	0	82.168	49.5283	9	43	9	1	212	23.1	5.64
High	AT2G33040.1	gamma subunit of Mt ATP synthase	0	81.957	40.3077	10	41	10	1	325	35.4	8.9
High	AT3G52880.2	monodehydroascorbate reductase 1	0	81.912	55.3648	18	43	18	1	466	50.1	8.16
High	AT5G11670.1	NADP-malic enzyme 2	0	81.785	47.1088	17	42	17	1	588	64.4	6.42
High	AT1G62380.1	ACC oxidase 2	0	81.726	40.3125	10	51	8	1	320	36.2	5.12
High	AT4G08850.1	Leucine-rich repeat receptor-like protein kinase family protein	0	81.289	20.6699	13	35	13	1	1045	115.4	6.27
High	AT3G53420.1	plasma membrane intrinsic protein 2A	0	80.752	29.6167	6	157	4	1	287	30.5	8.4
High	AT4G27440.1	protochlorophyllide oxidoreductase B	0	78.668	41.6459	15	92	11	1	401	43.3	9.16
High	AT2G36580.1	Pyruvate kinase family protein	0	78.449	38.5199	15	54	5	1	527	57.5	6.35
High	AT2G18020.1	Ribosomal protein L2 family	0	78.222	41.0853	8	102	2	1	258	27.8	10.9
High	AT3G11830.1	TCP-1/cpn60 chaperonin family protein	0	77.117	32.1364	15	44	15	1	557	59.7	6.39
High	AT3G52990.1	Pyruvate kinase family protein	0	73.595	33.3966	13	50	3	1	527	57.5	7.11
High	AT1G53240.1	Lactate/malate dehydrogenase family protein	0	72.923	51.0264	10	34	9	1	341	35.8	8.35
High	AT2G37170.1	plasma membrane intrinsic protein 2	0	70.189	29.1228	5	88	3	1	285	30.4	7.81
High	AT5G19760.1	Mitochondrial substrate carrier family protein	0	69.08	40.604	9	38	9	1	298	31.9	9.23
High	AT3G54890.1	photosystem I light harvesting complex gene 1	0	68.065	16.5975	6	51	6	1	241	26	6.68
High	AT1G30630.1	Coatomer epsilon subunit	0	67.751	52.3973	10	28	10	1	292	32.6	5.57
High	AT3G04840.1	Ribosomal protein S3Ae	0	67.089	34.3511	10	50	5	1	262	29.8	9.76
High	AT5G22060.1	DNAJ homologue 2	0	65.688	27.9236	9	33	3	1	419	46.4	7.12
High	AT2G45820.1	Remorin family protein	0	65.595	38.9474	9	27	9	1	190	21	8.54
High	AT3G02880.1	Leucine-rich repeat protein kinase family protein	0	64.886	33.0144	15	45	9	1	627	67.7	8.37
High	AT4G34620.1	small subunit ribosomal protein 16	0	63.064	65.4867	7	34	7	1	113	12.7	9.8
High	AT4G35790.1	phospholipase D delta	0	62.595	18.318	12	29	12	1	868	98.9	7.17
High	AT2G05990.1	NAD(P)-binding Rossmann-fold superfamily protein	0	62.363	43.3333	11	33	11	1	390	41.2	9
High	AT3G07110.1	Ribosomal protein L13 family protein	0	61.885	39.8058	10	98	7	1	206	23.5	10.4
High	AT1G29150.1	non-ATPase subunit 9	0	60.842	38.9021	15	32	15	1	419	46.7	6.67
High	AT1G51805.1	Leucine-rich repeat protein kinase family protein	0	60.696	25.2262	15	30	13	1	884	98	5.6
High	AT4G23400.1	plasma membrane intrinsic protein 1;5	0	59.445	39.0244	6	70	3	1	287	30.6	8.82
High	AT3G62560.1	Ras-related small GTP-binding family protein	0	59.443	59.0674	8	43	2	1	193	21.9	7.05
High	AT3G63410.1	S-adenosyl-L-methionine-dependent methyltransferases superfamily protein	0	59.287	40.5325	10	37	10	1	338	37.9	9.1
High	AT1G80480.1	plastid transcriptionally active 17	0	58.855	30.1802	10	31	7	1	444	49.5	6.1
High	AT5G14320.1	Ribosomal protein S13/S18 family	0	58.633	42.0118	9	44	9	1	169	19.1	10.26
High	AT3G62870.1	Ribosomal protein L7Ae/L30e/S12e/Gadd45 family protein	0	58.199	32.8125	11	55	1	1	256	29	10.15
High	AT2G21580.1	Ribosomal protein S25 family protein	0	56.852	44.4444	7	58	3	1	108	12.1	10.7
High	AT4G22890.1	PGR5-LIKE A	0	56.404	31.7901	7	25	6	1	324	35.7	5.29
High	AT1G03630.1	protochlorophyllide oxidoreductase C	0	56.383	33.4165	11	61	7	1	401	43.9	9.11
High	AT5G57870.1	MIF4G domain-containing protein / MA3 domain-containing protein	0	56.377	27.5641	16	31	15	1	780	85.5	8.24
High	AT1G53500.1	NAD-dependent epimerase/dehydratase family protein	0	56.23	31.4843	15	32	3	1	667	75.2	6.46
High	AT1G14830.1	DYNAMIN-like 1C	0	56.055	26.873	13	35	10	1	614	68.7	7.56
High	AT4G17560.1	Ribosomal protein L19 family protein	0	55.567	36.4444	6	33	3	1	225	25.5	10.02
High	AT1G05010.1	ethylene-forming enzyme	0	55.426	29.7214	7	38	5	1	323	36.7	5.36
High	AT2G37180.1	Aquaporin-like superfamily protein	0	55.149	22.1053	3	58	2	1	285	30.4	7.84
High	AT2G45470.1	FASCICLIN-like arabinogalactan protein 8	0	54.769	29.0476	6	32	5	1	420	43	5.68
High	AT1G31340.1	related to ubiquitin 1	0	54.372	54.4872	11	429	2	1	156	17.4	6.06
High	AT4G31700.1	ribosomal protein S6	0	53.449	36.4	9	38	2	1	250	28.4	10.61
High	AT5G41950.1	Tetratricopeptide repeat (TPR)-like superfamily protein	0	53.253	33.6283	10	22	10	1	565	62.4	4.75
High	AT4G04910.1	AAA-type ATPase family protein	0	53.196	23.9892	12	28	12	1	742	81.4	6.1
High	AT1G79530.1	glyceraldehyde-3-phosphate dehydrogenase of plastid 1	0	53.167	33.4123	10	25	9	1	422	44.8	8.63
High	AT2G46820.1	photosystem I P subunit	0	52.708	48.8506	4	35	4	1	174	18.5	7.94
High	AT2G36850.1	glucan synthase-like 8	0	52.168	8.2458	11	27	9	1	1904	218.2	8.16
High	ATCG00140.1	ATP synthase subunit C family protein	0	52.16	50.6173	1	42	1	1	81	8	4.91
High	AT1G71500.1	Rieske (2Fe-2S) domain-containing protein	0	52.066	44.5993	11	47	11	1	287	31.7	8.73
High	AT3G17840.1	receptor-like kinase 902	0	51.506	24.575	13	30	10	1	647	70.4	6.57
High	AT3G08740.1	elongation factor P (EF-P) family protein	0	51.388	52.1186	10	26	10	1	236	26.2	8.4
High	AT1G24020.2	MLP-like protein 423	0	50.422	66.4516	9	41	9	1	155	17	5.2
High	AT5G57110.2	autoinhibited Ca2+ -ATPase, isoform 8	0	50.242	16.2942	11	25	11	1	1074	116.1	7.83
High	AT4G00710.1	BR-signaling kinase 3	0	49.995	30.0613	10	36	6	1	489	54.9	6.23
High	AT2G26250.1	3-ketoacyl-CoA synthase 10	0	49.707	27.4545	12	24	11	1	550	61.9	9.01
High	AT3G58140.1	phenylalanyl-tRNA synthetase class IIc family protein	0	48.389	26.8065	11	33	11	1	429	49.2	6.4
High	AT1G70940.1	Auxin efflux carrier family protein	0	48.341	25.4688	9	23	6	1	640	69.4	8.27
High	AT4G03550.1	glucan synthase-like 5	0	48.258	9.38202	14	29	9	1	1780	206.8	8.94
High	AT1G48480.1	receptor-like kinase 1	0	47.946	19.542	11	36	8	1	655	71.1	8.1
High	AT5G08080.3	syntaxin of plants 132	0	47.698	25.0794	7	24	7	1	315	35.4	6.14
High	AT2G24270.4	aldehyde dehydrogenase 11A3	0	47.584	27.4354	8	25	8	1	503	53.8	6.64
High	AT2G25450.1	2-oxoglutarate (2OG) and Fe(II)-dependent oxygenase superfamily protein	0	47.432	29.5265	6	21	6	1	359	40.3	6.29
High	AT1G52400.1	beta glucosidase 18	0	47.184	28.5985	9	21	7	1	528	60.4	7.21
High	AT3G09740.1	syntaxin of plants 71	0	46.841	45.4887	9	34	9	1	266	30	5.22
High	AT1G70770.1	Protein of unknown function DUF2359, transmembrane	0	46.085	25.4098	12	29	12	1	610	66.8	8.88
High	AT1G11260.1	sugar transporter 1	0	45.509	18.7739	7	30	7	1	522	57.6	8.94
High	AT5G54500.1	flavodoxin-like quinone reductase 1	0	45.493	46.5686	7	26	7	1	204	21.8	6.38
High	AT4G16720.1	Ribosomal protein L23/L15e family protein	0	45.262	36.7647	8	42	8	1	204	24.2	11.44
High	AT3G51550.1	Malectin/receptor-like protein kinase family protein	0	44.62	18.8827	11	18	10	1	895	98.1	6.2
High	AT4G29900.1	autoinhibited Ca(2+)-ATPase 10	0	43.83	12.2544	8	24	8	1	1069	116.8	6.24
High	AT4G10450.1	Ribosomal protein L6 family	0	43.552	46.9072	8	44	4	1	194	22	9.5
High	AT2G38750.1	annexin 4	0	43.452	34.7962	9	25	9	1	319	36.2	7.37
High	AT1G17840.1	white-brown complex homolog protein 11	0	43.353	23.4708	11	25	11	1	703	78.4	8.65
High	AT4G30530.1	Class I glutamine amidotransferase-like superfamily protein	0	43.318	34	7	27	7	1	250	28.4	5.69
High	AT5G16590.1	Leucine-rich repeat protein kinase family protein	0	41.802	23.52	12	30	6	1	625	67.4	8.5
High	AT2G33800.1	Ribosomal protein S5 family protein	0	41.62	25.4125	8	37	8	1	303	32.6	8.97
High	AT4G25960.1	P-glycoprotein 2	0	41.454	10.6834	10	25	10	1	1273	139.8	8.95
High	AT3G62530.1	ARM repeat superfamily protein	0	40.112	32.1267	7	22	7	1	221	24.5	6.57
High	AT2G36910.1	ATP binding cassette subfamily B1	0	39.675	11.5863	10	28	9	1	1286	140.5	8.25
High	AT3G61050.1	Calcium-dependent lipid-binding (CaLB domain) family protein	0	38.722	31.1765	8	17	8	1	510	55.1	8.21
High	AT3G05560.2	Ribosomal L22e protein family	0	38.506	62.0968	11	120	2	1	124	14	9.55
High	AT5G55280.1	homolog of bacterial cytokinesis Z-ring protein FTSZ 1-1	0	38.344	25.4042	7	18	7	1	433	45.5	7.4
High	AT2G39010.1	plasma membrane intrinsic protein 2E	0	37.905	24.2215	4	77	4	1	289	31	8.15
High	AT3G07160.1	glucan synthase-like 10	0	37.425	7.19577	12	27	10	1	1890	216.9	8.56
High	AT4G23180.1	cysteine-rich RLK (RECEPTOR-like protein kinase) 10	0	37.355	20.6278	10	20	7	1	669	74.2	7.5
High	AT5G49760.1	Leucine-rich repeat protein kinase family protein	0	37.258	14.1658	9	20	8	1	953	104.6	6.2
High	AT3G63140.1	chloroplast stem-loop binding protein of 41 kDa	0	37.256	34.4828	14	28	13	1	406	43.9	8.43
High	AT1G79040.1	photosystem II subunit R	0	37.037	38.5714	6	40	6	1	140	14.6	9.63
High	AT2G47000.1	ATP binding cassette subfamily B4	0	36.549	8.16485	7	26	3	1	1286	138.9	6.55
High	AT1G34000.1	one-helix protein 2	0	35.453	54.6512	7	29	7	1	172	18.7	9.35
High	AT4G36250.1	aldehyde dehydrogenase 3F1	0	35.434	20.6612	7	24	7	1	484	53.6	8.07
High	AT5G65220.1	Ribosomal L29 family protein	0	35.023	28.9017	7	21	7	1	173	19.4	10.51
High	AT2G39770.2	Glucose-1-phosphate adenylyltransferase family protein	0	32.733	30.7479	7	19	7	1	361	39.6	6.73
High	AT3G49670.1	Leucine-rich receptor-like protein kinase family protein	0	32.629	11.2774	7	16	3	1	1002	109.2	6.39
High	AT3G53990.1	Adenine nucleotide alpha hydrolases-like superfamily protein	0	32.266	48.125	5	20	5	1	160	17.8	5.94
High	AT5G38660.1	acclimation of photosynthesis to environment	0	32.219	28.6713	8	24	8	1	286	31.4	8.4
High	AT4G12420.2	Cupredoxin superfamily protein	0	32.042	18.7394	7	22	7	1	587	65.6	9.11
High	AT5G61410.2	D-ribulose-5-phosphate-3-epimerase	0	30.9	25.9786	3	13	3	1	281	30	8.07
High	AT5G65700.2	Leucine-rich receptor-like protein kinase family protein	0	30.761	10.0698	7	15	3	1	1003	109.1	6.48
High	AT3G53430.1	Ribosomal protein L11 family protein	0	30.324	42.7711	6	30	1	1	166	18	8.97
High	AT5G05170.1	Cellulose synthase family protein	0	30.227	9.67136	5	18	5	1	1065	119.6	7.56
High	ATCG00840.1	ribosomal protein L23.1	0	30.223	52.6882	6	16	6	1	93	10.8	10.65
High	AT4G27700.1	Rhodanese/Cell cycle control phosphatase superfamily protein	0	30.218	33.9286	6	17	6	1	224	24.9	8.68
High	AT4G24750.1	Rhodanese/Cell cycle control phosphatase superfamily protein	0	29.346	20.8904	3	16	3	1	292	32.1	8.66
High	AT3G46290.1	hercules receptor kinase 1	0	28.598	12.5301	8	18	7	1	830	91.4	6.32
High	AT1G61580.1	R-protein L3 B	0	28.51	15.3846	7	24	2	1	390	44.5	10.11
High	AT4G23630.1	VIRB2-interacting protein 1	0	28.333	18.9091	5	21	4	1	275	30.5	8.29
High	AT2G26910.1	pleiotropic drug resistance 4	0	27.867	6.26761	8	28	7	1	1420	161.2	8.09
High	AT1G28440.1	HAESA-like 1	0	27.529	16.0643	7	11	7	1	996	108.9	5.21
High	AT2G31880.1	Leucine-rich repeat protein kinase family protein	0	27.052	9.04836	4	29	3	1	641	71.1	9.1
High	AT4G26110.1	nucleosome assembly protein1;1	0	26.973	23.6559	7	13	5	1	372	43	4.5
High	AT1G09970.1	Leucine-rich receptor-like protein kinase family protein	0	26.911	12.0902	7	9	6	1	976	107.3	5.91
High	AT4G04970.1	glucan synthase-like 1	0	26.019	3.78959	6	15	1	1	1768	205.4	8.92
High	AT2G36830.1	gamma tonoplast intrinsic protein	0	25.807	16.7331	2	14	2	1	251	25.6	6.51
High	AT5G43060.1	Granulin repeat cysteine protease family protein	0	25.798	10.7991	5	16	4	1	463	51.2	6.21
High	AT5G06970.1	Protein of unknown function (DUF810)	0	25.409	9.71844	7	15	7	1	1101	124.4	6.24
High	AT1G66580.1	senescence associated gene 24	0	25.401	36.1991	9	39	2	1	221	24.9	10.56
High	AT1G03330.1	Small nuclear ribonucleoprotein family protein	0	25.393	64.5161	5	11	5	1	93	10.7	7.44
High	AT4G32410.1	cellulose synthase 1	0	25.357	8.41813	6	16	6	1	1081	122.2	6.95
High	ATCG00500.1	acetyl-CoA carboxylase carboxyl transferase subunit beta	0	25.006	21.3115	7	16	7	1	488	55.6	6.24
High	AT5G56710.1	Ribosomal protein L31e family protein	0	24.496	40.3361	5	14	3	1	119	13.8	9.95
High	AT5G02960.1	Ribosomal protein S12/S23 family protein	0	24.388	29.5775	5	30	5	1	142	15.7	10.37
High	AT5G06320.1	NDR1/HIN1-like 3	0	24.187	22.0779	5	22	5	1	231	25.9	9.2
High	AT1G32050.1	SCAMP family protein	0	24.185	31.4394	5	23	5	1	264	30	7.78
High	AT4G35250.1	NAD(P)-binding Rossmann-fold superfamily protein	0	24.067	19.4937	7	19	7	1	395	43.7	8.43
High	AT4G38690.1	PLC-like phosphodiesterases superfamily protein	0	23.806	21.6981	7	18	7	1	318	36.3	8.12
High	ATCG00670.1	plastid-encoded CLP P	0	22.821	28.5714	3	10	3	1	196	22.1	5.08
High	AT3G63260.1	Protein kinase superfamily protein	0	22.731	21.7391	6	19	5	1	391	42.6	6.68
High	AT1G27190.1	Leucine-rich repeat protein kinase family protein	0	22.573	11.98	5	11	5	1	601	65.4	7.5
High	AT3G26520.1	tonoplast intrinsic protein 2	0	21.861	16.996	2	13	2	1	253	25.8	5.06
High	AT5G64940.2	ABC2 homolog 13	0	20.873	7.35874	5	16	5	1	761	86	9.25
High	AT1G22280.1	phytochrome-associated protein phosphatase type 2C	0	20.577	19.573	5	11	4	1	281	30.7	7.17
High	AT1G68830.1	STT7 homolog STN7	0	18.529	10.6762	5	11	5	1	562	63.2	9.32
High	ATCG00750.1	ribosomal protein S11	0	18.249	18.8406	4	10	4	1	138	15	12.25
High	AT1G75840.1	RAC-like GTP binding protein 5	0	18.18	37.7551	7	13	7	1	196	21.8	9.22
High	AT5G23740.1	ribosomal protein S11-beta	0	18.095	32.0755	7	21	4	1	159	17.7	10.61
High	AT5G46330.1	Leucine-rich receptor-like protein kinase family protein	0	17.701	5.37084	5	9	5	1	1173	128.7	5.8
High	AT3G54210.1	Ribosomal protein L17 family protein	0	17.28	18.9573	4	18	4	1	211	23.5	11.39
High	AT1G54630.1	acyl carrier protein 3	0	16.728	15.4412	1	5	1	1	136	14.6	5.31
High	AT2G47710.1	Adenine nucleotide alpha hydrolases-like superfamily protein	0	16.591	37.037	3	12	3	1	162	17.3	7.88
High	AT4G29670.1	atypical CYS HIS rich thioredoxin 2	0	16.511	24.2553	4	11	4	1	235	25.8	8.78
High	AT1G17580.1	myosin 1	0	16.37	5.78947	5	12	3	1	1520	172.8	8.31
High	AT3G21670.1	Major facilitator superfamily protein	0	16.111	12.3729	6	15	6	1	590	65.2	9.01
High	AT4G23250.1	kinases;protein kinases	0	14.57	4.63768	4	8	2	1	1035	115.7	8.43
High	ATCG00330.1	chloroplast ribosomal protein S14	0	14.192	27	4	14	4	1	100	11.7	11.22
High	AT2G26730.1	Leucine-rich repeat protein kinase family protein	0	13.937	11.0942	5	6	5	1	658	71.7	7.55
High	AT5G13000.1	glucan synthase-like 12	0	13.027	2.86445	5	7	3	1	1955	226	9.06
High	AT3G21220.1	MAP kinase kinase 5	0	12.151	13.2184	5	7	4	1	348	38.3	8.7
High	AT3G07070.1	Protein kinase superfamily protein	0	11.053	8.21256	3	37	1	1	414	46	5.54
High	AT4G35470.1	plant intracellular ras group-related LRR 4	0	10.753	6.01093	2	7	2	1	549	61	5.67
High	AT3G53890.1	Ribosomal protein S21e	0	10.532	36.5854	2	11	1	1	82	9.1	8
High	AT1G36240.1	Ribosomal protein L7Ae/L30e/S12e/Gadd45 family protein	0	10.505	23.2143	3	12	3	1	112	12.3	9.77
High	AT1G07870.2	Protein kinase superfamily protein	0	10.199	9.66543	4	21	3	1	538	59.4	8.53
High	AT5G08650.1	Small GTP-binding protein	0	10.187	8.51689	5	7	5	1	681	75.4	6.68
High	AT4G15620.1	Uncharacterised protein family (UPF0497)	0	9.267	17.3684	2	5	2	1	190	20.3	10.01
High	AT5G49100.1	unknown protein; BEST Arabidopsis thaliana protein match is: unknown protein (TAIR:AT3G06868.1); Has 30201 Blast hits to 17322 proteins in 780 species: Archae - 12; Bacteria - 1396; Metazoa - 17338; Fungi - 3422; Plants - 5037; Viruses - 0; Other Eukaryotes - 2996 (source: NCBI BLink).	0	8.695	10.3535	4	10	4	1	396	42	10.05
High	AT5G14660.2	peptide deformylase 1B	0	8.521	17.9487	4	4	4	1	273	30.6	8.76
High	AT3G60330.2	H(+)-ATPase 7	0	30.463	8.84495	6	62	1	1	961	105.5	6.84
High	AT2G37710.1	receptor lectin kinase	0	8.287	6.96296	4	11	3	1	675	75.5	7.84
High	ATCG00710.1	photosystem II reaction center protein H	0	8.167	15.0685	1	27	1	1	73	7.7	6.55
High	AT3G07050.1	GTP-binding family protein	0	7.638	7.38832	3	4	3	1	582	65.7	8.54
High	AT1G70520.1	cysteine-rich RLK (RECEPTOR-like protein kinase) 2	0.001	6.94	7.24191	4	8	3	1	649	72	8.46
High	AT3G13120.1	Ribosomal protein S10p/S20e family protein	0.001	6.845	8.90052	3	9	3	1	191	20.8	8.84
High	AT1G78880.1	Ubiquitin-specific protease family C19-related protein	0.001	6.804	6.19658	3	7	3	1	468	50.1	9.48
High	AT1G16260.2	Wall-associated kinase family protein	0.001	6.724	2.77778	2	6	1	1	720	81.1	7.97
High	AT4G17260.1	Lactate/malate dehydrogenase family protein	0.001	6.722	8.78187	2	4	2	1	353	37.9	6.55
High	AT5G06530.2	ABC-2 type transporter family protein	0.001	6.05	3.19574	2	3	2	1	751	82.9	9.2
High	AT2G38140.1	plastid-specific ribosomal protein 4	0.001	5.531	17.7966	2	12	2	1	118	12.8	10.15
High	AT1G17620.1	Late embryogenesis abundant (LEA) hydroxyproline-rich glycoprotein family	0.001	5.465	6.43939	1	7	1	1	264	28.3	10.04
High	AT4G04340.1	ERD (early-responsive to dehydration stress) family protein	0.001	5.442	2.59067	2	3	2	1	772	87.6	8.53
High	AT4G22290.1	Ubiquitin-specific protease family C19-related protein	0.001	4.797	3.14607	1	2	1	1	445	47.5	9.72
High	AT2G38290.1	ammonium transporter 2	0.001	4.413	8	2	2	2	1	475	50.7	7.55
High	AT4G04570.1	cysteine-rich RLK (RECEPTOR-like protein kinase) 40	0.001	4.367	2.44648	2	3	2	1	654	73.2	6.4
High	AT3G08680.2	Leucine-rich repeat protein kinase family protein	0.001	4.143	3.75	2	3	2	1	640	69.4	7.71
High	AT2G30300.1	Major facilitator superfamily protein	0.001	4.017	4.4	2	3	2	1	500	54.6	8.62
High	AT3G16520.3	UDP-glucosyl transferase 88A1	0.001	3.912	3.4632	2	7	2	1	462	51.2	5.91
High	AT4G12980.1	Auxin-responsive family protein	0.001	3.659	2.28426	1	5	1	1	394	42.2	9.72
High	AT1G23130.1	Polyketide cyclase/dehydrase and lipid transport superfamily protein	0.002	3.324	8.125	2	5	2	1	160	17.8	6.21
High	AT5G67360.1	Subtilase family protein	0.002	3.044	3.83091	2	2	2	1	757	79.4	6.35
High	AT4G38130.1	histone deacetylase 1	0.002	2.963	2.19561	1	2	1	1	501	56	5.34
High	AT2G01440.1	DEAD/DEAH box RNA helicase family protein	0.003	2.891	2.26105	1	6	1	1	973	108.3	7.39
High	AT5G20650.1	copper transporter 5	0.003	2.83	8.21918	1	4	1	1	146	15.8	8.94
High	AT5G54720.1	Ankyrin repeat family protein	0.003	2.593	6.48649	1	2	1	1	185	21.3	6.79
High	AT5G42100.1	beta-1,3-glucanase_putative	0.003	2.251	3.52941	1	2	1	1	425	45.3	7.43
High	AT1G45688.1	unknown protein; FUNCTIONS IN: molecular_function unknown; INVOLVED IN: biological_process unknown; LOCATED IN: plasma membrane; EXPRESSED IN: 22 plant structures; EXPRESSED DURING: 13 growth stages; BEST Arabidopsis thaliana protein match is: unknown protein (TAIR:AT5G42860.1); Has 258 Blast hits to 242 proteins in 39 species: Archae - 0; Bacteria - 11; Metazoa - 10; Fungi - 14; Plants - 198; Vi…	0.009	1.94	2.33918	1	4	1	1	342	37.2	9.89
Medium	AT3G13080.1	multidrug resistance-associated protein 3	0.013	1.763	1.4531	1	1	1	1	1514	168.9	6.37
Medium	AT1G50790.1	Plant mobile domain protein family	0.013	1.76	2.46305	1	7	1	1	812	91.4	7.91
Medium	AT2G31910.1	cation/H+ exchanger 21	0.018	1.57	2.16346	1	1	1	1	832	91.9	5.6
Medium	AT2G17550.1	unknown protein; Has 264 Blast hits to 258 proteins in 65 species: Archae - 5; Bacteria - 5; Metazoa - 66; Fungi - 16; Plants - 107; Viruses - 0; Other Eukaryotes - 65 (source: NCBI BLink).	0.03	1.362	2.18228	1	1	1	1	779	89	5.88
Medium	AT5G64730.1	Transducin/WD40 repeat-like superfamily protein	0.033	1.33	4.68227	1	1	1	1	299	33	7.46
Medium	AT2G20370.1	Exostosin family protein	0.034	1.318	1.13086	1	4	1	1	619	70.7	8.1
Medium	AT4G00800.1	transducin family protein / WD-40 repeat family protein	0.035	1.29	0.365917	1	4	1	1	1913	211.9	5.41
Medium	AT3G08505.2	zinc finger (CCCH-type/C3HC4-type RING finger) family protein	0.038	1.258	3.09598	1	1	1	1	323	36.5	7.36
Medium	AT1G52315.1	Regulator of Vps4 activity in the MVB pathway protein	0.04	1.225	2.30548	1	4	1	1	347	40	9.16
Medium	AT5G06500.1	AGAMOUS-like 96	0.041	1.209	7.43802	1	1	1	1	242	27.3	5.16
Medium	AT1G67640.1	Transmembrane amino acid transporter family protein	0.044	1.152	11.1111	1	1	1	1	441	49.4	8.94
Low	AT3G18460.1	PLAC8 family protein	0.055	1.053	13.0435	1	1	1	1	184	20.1	5.76
