# Supplementary material for: TMK-based cell-surface auxin signalling activates cell-wall acidification
Source: Nature. 2021 Oct 27;599(7884):278–82. doi: 10.1038/s41586-021-03976-4 (PMC8549421; doi:10.1038/s41586-021-03976-4)
Supplement: Supplementary file 6 — Source Data Fig. 1 [file 41586_2021_3976_MOESM6_ESM.xlsx]

## Sheet: fig1.c
Ctrl	0.149612	0.00725171
-	1	1
1 minute	1.73502	1.80303
2 minutes	1.42861	1.81706
5 minutes	1.576	1.59608

## Sheet: fig1.f
GFP only for β
		Donor			FRET		β
Image1	Mean Value	173.669		Mean Value	25.245		0.145363
Image2	Mean Value	92.52		Mean Value	12.8315		0.138689
Image3	Mean Value	174.573		Mean Value	23.9058		0.136939
Image4	Mean Value	86.0373		Mean Value	12.601		0.146459
Image5	Mean Value	51.6189		Mean Value	7.55598		0.14638
Image6	Mean Value	153.194		Mean Value	22.1106		0.14433
Image7a	Mean Value	65.3306		Mean Value	9.20541		0.140905
Image7b	Mean Value	93.6706		Mean Value	13.6018		0.145208
Image9	Mean Value	111.611		Mean Value	16.3848		0.146803
Image10	Mean Value	79.704		Mean Value	11.3404		0.142282
mCherry only for α,γ, δ
		Donor				FRET				Acceptor		α		γ		δ		β		γ-a*β	1-β*δ
Image1	Mean Value	0.813674			Mean Value	30.2167			Mean Value	128.865		0.00631414		0.234483		0.0269279		0.145363		0.234313	0.996086
Image2	Mean Value	0.542685			Mean Value	32.8431			Mean Value	140.876		0.00385223		0.233136		0.0165235		0.138689		0.233072	0.997708
Image3	Mean Value	0.190301			Mean Value	4.87281			Mean Value	19.8875		0.00956885		0.245019		0.0390536		0.136939		0.244645	0.994652
Image4	Mean Value	0.572367			Mean Value	13.9408			Mean Value	57.8118		0.00990052		0.241141		0.0410569		0.146459		0.240735	0.993987
Image5	Mean Value	0.837019			Mean Value	14.6356			Mean Value	61.5316		0.0136031		0.237855		0.0571906		0.14638		0.237077	0.991628
Image6	Mean Value	0.327895			Mean Value	4.51947			Mean Value	19.7301		0.0166191		0.229065		0.0725517		0.14433		0.227859	0.989529
Image7	Mean Value	0.602936			Mean Value	13.028			Mean Value	54.0293		0.0111594		0.241129		0.04628		0.140905		0.240612	0.993479
Image8	Mean Value	0.358258			Mean Value	11.3219			Mean Value	43.9089		0.00815912		0.25785		0.0316429		0.145208		0.257592	0.995405
Image9	Mean Value	0.256795			Mean Value	5.4041			Mean Value	29.7718		0.00862545		0.181518		0.0475185		0.146803		0.181108	0.993024
Image10	Mean Value	0.185597			Mean Value	4.70056			Mean Value	21.2656		0.00872756		0.221041		0.039484		0.142282		0.220696	0.994382
FRET SE efficiency
Mock FRET SE efficiency															NAA FRET SE efficiency
1	2a	2b	4	5	6	7	8	9	10						1	2	3a	3b	5	6a	6b	8	9	10
											TIME (s)	ttest	0.05-P
0.0290203	0.0590646	0.0965994	0.0714944	0.102922	0.109217	0.101735	0.10976	0.0633576	0.056687		5	0.522465	-0.472465		0.0668349	0.078387	0.0876863	0.0963674	0.0717062	0.0350753	0.0405944	0.0840902	0.0803764	0.0876435
0.0299506	0.0861478	0.102104	0.0652354	0.053323	0.096947	0.0927914	0.113036	0.0577241	0.0492414		10	0.92822	-0.87822		0.078878	0.0532051	0.0799997	0.0941274	0.0920189	0.0518446	0.0614285	0.0678171	0.0966997	0.0796918
0.0511814	0.0942701	0.104719	0.0715769	0.0449528	0.124579	0.137763	0.125227	0.0619164	0.0283029		15	0.390111	-0.340111		0.0551352	0.0671385	0.0606118	0.108682	0.0704824	0.0553795	0.0440681	0.0668432	0.0667519	0.122417
0.0603991	0.123399	0.107566	0.0677381	0.0278131	0.147108	0.102758	0.0818383	0.044631	0.0409263		20	0.882472	-0.832472		0.0986337	0.0914679	0.0654866	0.0911847	0.0897928	0.0547299	0.070024	0.0583797	0.0777387	0.128066
0.00273924	0.123084	0.140383	0.0818254	0.0505803	0.136275	0.0910113	0.0733444	0.069541	0.0333512		25	0.840303	-0.790303		0.056936	0.0849798	0.034164	0.0892476	0.10054	0.026599	0.0677902	0.0512443	0.127502	0.126262
0.0551615	0.106505	0.100082	0.0898019	0.0833694	0.168413	0.100077	0.0831289	0.0574152	0.037311		30	0.777932	-0.727932		0.0539712	0.0715435	0.0925939	0.113909	0.081373	0.0522518	0.0536133	0.0867959	0.104787	0.129645
0.0499334	0.125463	0.166438	0.054104	0.0894657	0.0961958	0.0935784	0.10198	0.11116	0.0340024		35	0.227239	-0.177239		0.129088	0.0751906	0.0938665	0.177306	0.111327	0.0768133	0.0731848	0.0761081	0.144234	0.210128
0.0736949	0.107604	0.158779	0.0589986	0.033869	0.144913	0.145693	0.125733	0.0775808	0.0299087		40	0.00283101	0.047169		0.141575	0.130798	0.177331	0.160728	0.149154	0.164936	0.142644	0.156493	0.133616	0.215304
0.0295367	0.118919	0.141619	0.0454589	0.110971	0.100903	0.0933578	0.0851026	0.0668312	0.0492278		45	0.000356962	0.049643		0.107138	0.169228	0.127733	0.167202	0.149071	0.169987	0.110249	0.13798	0.161906	0.216415
0.0509434	0.0467971	0.187982	0.036226	0.0779315	0.140887	0.129097	0.138631	0.0539581	0.0454515		50	0.0148499	0.0351501		0.141249	0.118002	0.114367	0.150784	0.141566	0.181697	0.106658	0.16089	0.140648	0.179582
0.0413495	0.092447	0.173258	0.0567631	0.0766341	0.138844	0.1072	0.0778654	0.0661277	0.057365		55	0.00270559	0.0472944		0.086953	0.117922	0.157899	0.130281	0.163959	0.140027	0.150615	0.165518	0.154987	0.164833
0.049828	0.10586	0.105125	0.0514382	0.0843404	0.123182	0.110497	0.0609412	0.0955324	0.053123		60	2.13427e-05	0.0499787		0.131048	0.158402	0.119401	0.158045	0.158806	0.136581	0.11684	0.188808	0.180282	0.185107
0.0190713	0.100616	0.11621	0.0320762	0.0785322	0.136108	0.0948719	0.0576221	0.0769366	0.0425267		65	0.000883961	0.049116		0.0778626	0.184852	0.172156	0.195205	0.194352	0.124217	0.119896	0.0897277	0.156965	0.153957
0.0132496	0.0752397	0.1377	0.0713384	0.123441	0.133522	0.110512	0.0966188	0.10252	0.077527		70	0.00431376	0.0456862		0.176071	0.178938	0.0901642	0.252077	0.135138	0.13292	0.124931	0.152637	0.147396	0.13951
0.0455861	0.0914031	0.131683	0.0429533	0.110643	0.158787	0.112687	0.100728	0.0536851	0.0724215		75	0.0017821	0.0482179		0.154157	0.167644	0.120101	0.212099	0.133321	0.135258	0.136777	0.121247	0.156564	0.139287
0.0293664	0.0964537	0.141716	0.0761755	0.0592938	0.0927466	0.098373	0.0657936	0.0422913	0.0274582		80	1.59899e-05	0.049984		0.181746	0.178103	0.104453	0.138459	0.156966	0.179343	0.120916	0.188711	0.169493	0.165799
0.0499819	0.10403	0.118422	0.0466725	0.033869	0.140369	0.101925	0.150303	0.050546	0.0482466		85	0.00158898	0.048411		0.179482	0.190433	0.145547	0.116646	0.171097	0.110507	0.114149	0.15085	0.148901	0.140264
0.0304973	0.12585	0.167068	0.072572	0.0599599	0.12486	0.0917707	0.0673344	0.0597839	0.0539596		90	0.000877201	0.0491228		0.135353	0.152055	0.124767	0.197859	0.116967	0.203	0.114411	0.210268	0.153996	0.142859
0.0527464	0.115842	0.12219	0.0877762	0.0662517	0.12919	0.130102	0.0756939	0.0527771	0.0478077		95	0.00209142	0.0479086		0.157584	0.135037	0.168503	0.125071	0.148234	0.0841552	0.124386	0.247735	0.226425	0.147379
0.0120879	0.127697	0.129086	0.0552779	0.0731179	0.117442	0.127585	0.0845494	0.0466667	0.0602307		100	0.00017444	0.0498256		0.210974	0.138885	0.161468	0.157278	0.170193	0.115251	0.124415	0.206381	0.152937	0.176205
0.0306996	0.128971	0.140808	0.0623346	0.108893	0.116748	0.127208	0.0820254	0.0282738	0.0269215		105	0.00149221	0.0485078		0.213274	0.131429	0.154422	0.205798	0.107408	0.0876991	0.138061	0.185111	0.19551	0.169404
0.0319093	0.0761171	0.104981	0.0628307	0.0762582	0.105336	0.113688	0.0557514	0.0800267	0.0493586		110	9.14246e-05	0.0499086		0.275893	0.151398	0.125146	0.154197	0.140761	0.132478	0.1272	0.183121	0.179377	0.158435
0.0183932	0.0862831	0.180343	0.0477664	0.107356	0.134681	0.129837	0.0794916	0.0688822	0.0355646		115	0.00509767	0.0449023		0.223192	0.106106	0.14228	0.163545	0.178161	0.0897418	0.111356	0.172611	0.163043	0.21752
0.0179686	0.0936734	0.160794	0.0425317	0.159555	0.0840269	0.124352	0.134338	0.0709266	0.0493216		120	0.00305381	0.0469462		0.186435	0.120511	0.131124	0.173087	0.201859	0.14031	0.125416	0.151083	0.154811	0.211934
0.0230891	0.107514	0.152791	0.0683548	0.143345	0.0618703	0.0963456	0.131011	0.111985	0.0569505		125	0.0170488	0.0329512		0.183473	0.108972	0.0905134	0.158353	0.150918	0.143806	0.0815795	0.230353	0.140322	0.177262
0.0352793	0.100845	0.094345	0.0790367	0.0911652	0.133946	0.13326	0.117122	0.0847186	0.0620388		130	0.000176102	0.0498239		0.207847	0.141219	0.137893	0.150274	0.144768	0.134981	0.111659	0.194053	0.200651	0.200961
0.00641408	0.0366943	0.127881	0.0691926	0.112248	0.0945652	0.106701	0.158279	0.0510434	0.0690378		135	7.58671e-05	0.0499241		0.195551	0.115823	0.155113	0.241198	0.174518	0.18561	0.12873	0.205284	0.18399	0.208064
0.0257827	0.068886	0.121545	0.0321774	0.0756539	0.139105	0.129203	0.153594	0.0584703	0.0332099		140	0.00118351	0.0488165		0.171528	0.109094	0.170946	0.228453	0.101388	0.202126	0.138452	0.159613	0.144329	0.171065
0.0493853	0.0561719	0.165176	0.0591991	0.121558	0.144843	0.150918	0.0769963	0.0398044	0.0558042		145	0.00902115	0.0409789		0.193608	0.119431	0.207923	0.134057	0.173489	0.0781534	0.120536	0.147943	0.144329	0.178722
0.0317625	0.0568433	0.137064	0.0402001	0.144243	0.139934	0.130624	0.152608	0.0423608	0.0550407		150	0.0062442	0.0437558		0.209313	0.103141	0.149911	0.146442	0.179309	0.128451	0.116401	0.190709	0.165176	0.152134
0.0254365	0.0357205	0.146134	0.0455706	0.082404	0.139659	0.0914579	0.141645	0.0425438	0.0187764		155	0.00056042	0.0494396		0.166872	0.117807	0.161349	0.152807	0.178409	0.140041	0.134372	0.181134	0.133092	0.218407
0.0537228	0.0626297	0.184139	0.0476771	0.0725381	0.104607	0.175486	0.0996734	0.0490554	0.0809312		160	0.00311332	0.0468867		0.199896	0.126013	0.132029	0.158313	0.198461	0.109563	0.127134	0.151418	0.195241	0.23682
0.0320931	0.0939524	0.180183	0.0734749	0.0331802	0.149483	0.109529	0.0856575	0.0640241	0.0921398		165	0.00580651	0.0441935		0.192188	0.109933	0.19746	0.141917	0.158028	0.132053	0.0898632	0.114128	0.225606	0.196904
0.0542988	0.0543497	0.115677	0.0388109	0.100416	0.115361	0.112354	0.113303	0.0827359	0.0297681		170	3.45145e-05	0.0499655		0.15734	0.116312	0.189704	0.220516	0.171825	0.124485	0.138087	0.167368	0.168392	0.219965
0.0234474	0.0672156	0.139285	0.0324886	0.0469503	0.126528	0.0651508	0.112511	0.0671242	0.0551137		175	3.6665e-05	0.0499633		0.12722	0.165471	0.154424	0.214191	0.197496	0.11168	0.146636	0.13746	0.1859	0.19384
0.0456729	0.0672207	0.165605	0.0289061	0.0596832	0.15811	0.0892048	0.0924892	0.0878995	0.072396		180	0.000101563	0.0498984		0.187604	0.130149	0.15926	0.217754	0.183034	0.149745	0.14721	0.149192	0.208236	0.212943
