# Supplementary material for: TMK-based cell-surface auxin signalling activates cell-wall acidification
Source: Nature. 2021 Oct 27;599(7884):278–82. doi: 10.1038/s41586-021-03976-4 (PMC8549421; doi:10.1038/s41586-021-03976-4)
Supplement: Supplementary file 7 — Source Data Fig. 2 [file 41586_2021_3976_MOESM7_ESM.xlsx]

## Sheet: fig2.b
wt	1	1	1	1
wt+IAA	1.73566	1.50124	2.40265	1.2502
tmk1/4	0.307262	0.307861	0.69745	0.53996
tmk1/4 +IAA	0.560358	0.241573	0.866798	0.555476

## Sheet: fig2.d
Ctrl	1	1	1
Km	1.00077	1.00362	0.940318
WT	1.56259	2.64894	1.91887

## Sheet: fig2.e
	TMK1KDKm/Scramble	TMK1KD/Scramble	TMK1KD/AHA1-C16-T15	TMK1KD/AHA1-C16-T9T15	TMK1KDKm/AHA1-C16-T15
1	0	0	2926000000	666000	305000
2	0	0	3045000000	552000	485000
3	0	0	3639000000	899000	380000

## Sheet: fig2.f
	Mock											IAA
Col-0	1	1	1	1	1	1	1	1	1	1	1	1.61201	1.48417	1.96473	1.36713	0.982579	1.33636	1.68614	1.52138
tmk1/4	0.486	0.55	0.488	0.815242	0.835506	1.42012	0.763986	0.400722	0.884582	1.26849	0.652415	0.7806	0.83861	1.2334	0.554196	0.355428	0.927452	1.2312	0.608967
