# Supplementary material for: TMK-based cell-surface auxin signalling activates cell-wall acidification
Source: Nature. 2021 Oct 27;599(7884):278–82. doi: 10.1038/s41586-021-03976-4 (PMC8549421; doi:10.1038/s41586-021-03976-4)
Supplement: Supplementary file 8 — Source Data Fig. 3 [file 41586_2021_3976_MOESM8_ESM.xlsx]

## Sheet: Fig3.b
Col-0	ost2-2D	tmk1/4
1.07189	0.92258	1.91971
0.78784	0.966585	1.9872
1.00347	1.06805	1.69669
0.826048	0.84688	1.60609
0.934134	0.801772	1.74103
1.03514	1.16149	1.63818
1.06544	0.78784	1.64718
0.971932	1.10352	1.90131
1.03988	0.902407	2.29677
0.76956	0.521065	1.70997
0.828252	0.490393	1.7556
0.855669	0.383466	2.27554
0.868897	0.519834	1.94483
0.828878	0.622725	2.40279
1.01869	0.537796	2.47055
1.05863	0.431506	1.90116
1.06743	0.57503	1.98349
1.03497	0.70024	1.59982
1.05162	0.750193	2.65063
0.998319	0.542154	2.20307
1.18688	0.592933	1.29499
1.19293	0.653295	1.28337
1.02331	0.458633	1.32479
0.894524	0.556575	1.362
0.870446	0.558989	1.10036
1.18857	0.56004	1.43306
1.19993	0.481543	1.39475
1.25589	0.383806	1.40535
1.34225	0.324169	1.40032
1.60729	0.431557	1.28122
1.1549	0.421788	1.41712
1.318	0.528019	1.58744
1.44477	0.488381	1.65262
1.38258	0.99423	1.80664
0.983866	0.275491	1.82387
0.958496	0.278697	1.25573
0.956347	0.600308	1.22284
1.24892	0.263622	1.55372
1.19034	0.263741	1.68264
1.23859	0.336133	2.1234
1.40176	0.398485	1.78851
1.60318	0.450082	1.66412
1.25198	0.454856	1.33103
1.17576	0.387581	1.29279
0.967317	0.36655	1.50298
1.05104	0.558558	1.34353
0.919713	0.316954	1.9746
0.973934	0.484655	2.19921
0.891268	0.307367	2.57673
1.01756	0.883139	2.89284
0.85925	1.0124	1.67382
1.14291	0.604211	1.68332
1.23072	0.547923	2.13269
1.05943	0.520156	2.63503
0.972498	0.366359	1.77397
1.14042	0.203935	2.11986
0.771862	0.2171	1.72986
0.986628	0.697644	1.94074
0.816538	0.430493	2.26872
0.798435	0.947254	1.54359
0.863017	0.463296	1.91851
0.990862	0.380486	1.93787
1.29363	0.17181	2.15714
0.901559	0.243758	1.17223
0.873237	0.363672	1.33509
0.798685	0.205749	1.59834
1.04786	0.268848	2.46772
0.787857	0.174688	2.32557
1.01766	0.215195	1.86874
0.907327	0.219381	2.01585
0.737758	0.198549	1.33798
0.988592	0.468442	1.44176
0.857442	0.705744	1.5114
1.00226	0.335048	1.51159
0.774256	1.06229	1.3525
0.926008	0.266739	1.38996
0.867096	0.31503	1.42185
0.844291	0.189634	1.29943
1.03916	0.218755	1.45674
0.826405	0.15616	1.53187
1.03152	0.251395	1.34326
1.03189	0.440817	1.36473
0.917563	0.298052	1.45976
0.869769	0.282385	1.60338
1.01329	0.265324	1.56446
1.02067	0.269045	1.60979
1.00211	0.203801	1.51915
0.960695	0.308676	1.41024
0.747259	0.314144	1.42157
0.740009	0.392526	1.60051
1.34721	0.775616	1.65993
1.35151	0.739581	1.62067
1.32606	0.332446	1.54305
1.23789	0.197805	1.43037
1.0574	0.245396	1.44496
1.22426	0.319295	2.00363
1.1833	0.326216	1.98518
1.142	0.620606	2.09762
1.18769	0.613414	1.88025
1.22783	0.561841	3.01011
1.08152	0.455773	2.41927
1.30345	0.590523	2.14683
1.28943	0.654195	1.79288
1.4681	0.62407	1.41907
1.42821	0.609866	1.43723
1.20133	0.678688	1.28847
1.23279	0.678688	1.87085
1.39456	0.742252	1.941
1.38856	0.514949	1.70912
1.21794	0.506475	2.29125
1.20185	0.593919	2.56574
1.34854	0.669935	2.00236
1.05508	0.58655	1.99936
1.37525	0.45678	1.37373
1.3464	0.550312	1.57748
1.48052	0.65016	1.20658
1.36237	0.51534	1.46452
1.34244	0.522816	2.96217
1.23906	0.350867	2.19713
1.17171	0.295686	2.37471
1.41009	0.704585	1.51501
1.39945	0.452611	1.73104
1.54641	0.377469	2.45326
1.24413	0.434889	2.8738
1.26546	0.529049	2.47004
1.18509	0.417753	3.06938
1.29307	0.359125	2.47873
1.35907	0.390575	2.8772
1.26107	0.401908	2.25652
1.29923	0.404988	2.54193
1.40346	0.388677	2.04167
0.840189	0.546227	2.19
0.765867	0.412897	2.21306
0.761509	0.355927	1.94644
0.732098	0.445717	2.57309
0.89358	0.441115	2.31561
0.90945	0.721492	2.53837
0.90068	0.508909	1.98175
0.906851	0.540626	1.5655
0.770843	0.447117	2.26374
0.837602	0.349232	2.04006
0.780721	0.48184	2.55228
0.771125	1.32695	2.06292
0.741134	0.386762	3.32824
0.706956	0.298329	2.13433
0.818695	0.479749	1.67146
0.922624	0.388785	1.63544
0.731003	0.352525	1.61777
0.759483	0.381255	1.53688
0.858931	0.341128	1.41626
0.824087	0.516354	1.72357
0.862726	0.403558	1.66573
0.775931	0.393264	1.63956
0.665247	0.419538	1.47477
0.859341	0.443294	1.68933
0.902937	0.381047	1.58978
0.788703	0.41706	1.51192
0.809482	0.800145	1.49145
1.03236	0.535716	1.35665
0.846596	0.406428	1.72651
0.845395	0.429936	1.63316
0.780725	0.836126	1.56413
0.668549	0.775858	1.57634
0.788019	0.860504	1.54197
0.699404	1.10336	1.38192
0.888727	0.99305	1.4739
0.818869	1.03463	0.932658
0.89625	0.815719	1.20475
0.941004	0.450708	1.27425
0.793318	0.296872	1.2099
0.816489	0.460108	1.09495
0.877584	0.51638	1.2601
0.876751	0.59715	1.40301
0.784629	0.355142	1.50128
0.881635	0.39594	1.32426
1.40145	0.433878	1.04133
1.11013	0.442816	0.922262
1.39359	0.494297	0.998848
1.17098	0.668086	0.943904
1.22843	0.531913	1.04227
1.3345	0.57961	1.15031
1.45284	0.526847	0.836192
1.30634	0.573139	0.955322
1.46257	0.680641	0.780919
1.35627	0.508192	1.06272
1.19087	0.688274	1.04404
1.25976	0.734241	1.21751
1.22436	0.637914	1.33261
1.29158	0.464972	1.27233
1.37004	0.689768	1.3496
1.22711	0.660006	1.49615
1.39159	0.796618	1.09572
1.46627	0.375721	0.871994
1.23553	0.747914	0.753754
1.55961	0.625981	0.696381
1.25482	1.76848	1.27655
1.40028	0.900731	1.24272
1.41521		1.45323
1.36399		1.30048
1.51975		1.45188
1.2949		1.63647
1.4082		1.5966
1.28127		1.90327
1.42632		1.80093
1.50976		1.75062
1.35092		1.81794
1.22507		1.90132
1.18567		1.64018
0.652032		1.44347
0.692918		1.20095
0.935592		1.51634
0.901807		1.69568
0.969767		1.62492
1.00352		1.32282
0.907645		1.75506
0.85211		1.92458
0.812447		1.82767
0.776818		1.86234
1.49636		1.9442
1.63141		2.09685
1.25542		1.38649
1.20802		1.06509
1.0488		1.95505
0.965532		2.02107
0.531913		1.91795
0.592724		1.53759
0.616707		1.50599
0.672649		1.68286
0.587385		1.93833
0.719168		1.15009
0.822859		1.10909
0.604366		1.09489
0.788151		1.17709
0.755461		1.22024
0.494526		1.61855
0.489944		1.63552
0.684951		1.80614
0.667985		1.64222
0.807715		1.60135
0.678326		1.09622
0.760892		1.07493
0.546609		1.58454
0.511165		1.75255
0.797337		1.91051
0.771587		1.65222
0.672849		1.99457
0.964474		2.20199
0.91101		2.2207
0.915143		1.88502
0.773923		1.77345
0.697856		1.68541
0.761426		1.7913
0.903033		2.05313
0.695541		2.18885
0.775296		1.99139
0.61638		2.52726
0.524061		2.59131
0.547725		1.91684
0.519234		1.80378
0.518263		1.49149
0.683984		1.46245
0.593358		1.13999
0.591701		1.55265
0.70862		1.93949
0.724623		2.32767
0.729685		2.09241
0.717225		2.3242
0.865045		2.1442
0.979283		1.82845
0.837984		1.57469
0.644206		2.02291
0.543702		1.98088
0.820224		2.38029
0.742121		2.19733
0.845739		2.06251
0.691861		1.83438
0.767815		1.89169
0.666101		1.75592
0.548215		2.06353
0.60111		2.08708
0.856515		2.13713
0.654905		2.37823
1.05923		2.32077
0.96185		2.16568
0.973608		2.25425
1.01912		2.18668
1.10055		2.00914
1.01416		1.86517
1.16413		1.75101
0.808421		1.63218
0.789434		1.48345
1.12751		2.23261
0.995887		2.39164
0.889405		2.31366
1.06425		1.9586
1.09317		1.15815
1.02775		1.25809
0.944626		1.45134
1.11777		1.33189
1.08163		1.5238
1.10177		1.75385
1.21549		1.54138
1.0389		1.58528
1.14689		1.41513
0.903845		1.13389
1.10061		0.987581
0.843218		1.4692
0.835275		1.40451
1.04549		1.19084
1.08867		1.08031
1.11172		1.19897
1.16046		1.41891
		1.4143
		1.30674
		1.27912
		1.08379
		0.936882
		1.05216
		1.33072
		1.31724

## Sheet: Fig3.c
Col-0	ost2-2D	tmk1/4
0.081	0.089	0.047
0.078	0.098	0.084
0.069	0.107	0.045
0.063	0.097	0.072
0.076	0.067	0.049
0.081	0.096	0.06
0.077	0.136	0.061
0.064	0.116	0.071
0.076	0.101	0.069
0.072	0.083	0.036
0.089	0.096	0.04
0.074	0.108	0.07
0.091	0.119	0.042
	0.125	0.062
0.086	0.1	0.065
0.08		0.043
0.087	0.095	0.056
0.081	0.121	0.06
0.103	0.095	0.046
0.081	0.131	0.045
0.097		0.069
0.096	0.102	0.046
	0.111	0.074
0.095	0.107	0.047
0.081	0.105	0.068
0.074	0.094	0.047
0.073	0.107	0.068
0.071	0.111	0.081
0.066	0.121	0.071
0.106	0.063	0.049
0.097	0.087	0.061
0.063	0.095	0.081
0.091		0.052
0.083	0.136
0.111	0.172	0.046
0.083	0.196	0.059
0.076	0.168	0.055
0.078	0.168	0.094
	0.142	0.045
0.086	0.135	0.065
0.071	0.114	0.071
0.08	0.164	0.049
0.072	0.114	0.062
0.103	0.131	0.098
0.083	0.176	0.085
0.084	0.132	0.056
0.082	0.154	0.067
0.081	0.128	0.079
0.098	0.144	0.051
0.104	0.083	0.066
0.11	0.143	0.049
	0.116	0.058
0.078		0.063
0.097	0.133	0.063
0.076	0.178	0.052
0.066	0.153	0.043
0.069	0.123	0.05
0.075	0.137	0.059
0.079	0.11	0.062
0.086	0.151	0.063
0.059	0.117	0.055
0.093	0.106	0.036
0.061	0.132	0.042
0.096		0.055
0.057	0.171	0.04
0.078	0.105	0.06
0.09	0.112	0.046
0.098	0.105	0.066
0.091	0.165	0.063
		0.061
0.081		0.07
0.08		0.067
0.086		0.047
0.074		0.058
0.065
0.078		0.042
0.074		0.042
0.072		0.043
0.098		0.037
0.084		0.06
0.079		0.045
0.101		0.039
		0.032
0.096		0.038
0.08		0.023
0.086		0.056
0.096		0.052
0.066		0.046
0.077		0.056
0.082		0.044
0.092		0.04
0.1		0.036
0.092		0.059
0.095		0.05
0.056		0.044
0.082		0.054
0.1		0.047
0.082		0.036
0.092		0.031
0.084		0.039
0.09
0.093		0.091
0.089		0.065
		0.056
0.114		0.096
0.074		0.063
0.114		0.067
0.111		0.099
0.12		0.057
0.076		0.061
0.107		0.115
0.128		0.059
0.093		0.083
0.099		0.082
0.115		0.106
0.072		0.075
0.107		0.061
0.128		0.053
0.079		0.044
		0.087
0.1		0.098
0.074		0.089
0.114		0.072
0.111		0.099
0.12		0.065
0.076		0.067
0.107		0.069
0.128		0.079
0.093		0.069
0.099		0.069
0.115		0.069
0.072		0.1
0.107		0.072
0.128		0.063
0.079		0.079
0.072		0.084
0.088		0.081
0.076
0.127
0.063
0.089
0.093
0.09
0.098
0.098
0.117
0.118
0.087
