# Supplementary material for: TMK-based cell-surface auxin signalling activates cell-wall acidification
Source: Nature. 2021 Oct 27;599(7884):278–82. doi: 10.1038/s41586-021-03976-4 (PMC8549421; doi:10.1038/s41586-021-03976-4)
Supplement: Supplementary file 9 — Source Data Fig. 4 [file 41586_2021_3976_MOESM9_ESM.xlsx]

## Sheet: Fig4.b
	Mock
Col-0	1.08629	1.23208	1.14331	0.846706	1.24012	0.948454	0.997963	0.701202	0.667903	0.60024	0.593969	0.860337	1.10273	1.25983	1.25244	0.999202	1.11936	1.09723	1.05974	1.26674	1.22115	0.912079	1.20144	1.05305	1.1067	1.11129	1.20016	1.1792	0.92822	0.85405	1.09287	0.880757	0.954586	0.74773	0.832908	1.03486	1.04174	1.11398	1.19051	1.29827	0.770283	1.05489	1.40682	1.58814	1.17513	1.22862	1.5992	1.55291	0.992482
tmk1/4	1.07871	0.990105	1.0603	1.0516	1.17228	1.66801	1.13907	1.73065	1.48225	1.39836	1.13432	1.10119	1.13149	1.42279	1.75676	1.46703	1.38712	1.31716	1.60637	1.92918	1.52863	1.39511	1.71359	1.44055	1.69319	1.8163	1.95504	1.53046	2.12681	2.18065	0.984087	1.05483	1.17908	1.25171	1.87504	1.96942	1.4939	1.49141	1.12673	1.04865
[truncated: 684 more columns]

## Sheet: Fig4.c
	Mock																				NAA
Col-0	100.461	103.255	100.997	101.953	100.061	100.965	99.326	100.965	100.749	105.783	100.409	98.3425	100.239	108.024	102.052	101.235	100.028	107.256	102.568	102.607	104.419	108.926	106.123	109.577	111.037	106.44	112.721	110.06	115.903	118.765	108.288	116.356	106.21	111.56	119.286	103.463	107.468	118.058	110.475	107.025
tmk1/4	103.892	103.773	105.974	100.889	98.8912	97.485	104.93	99.4925	104.455	99.7805	100.63	99.894	100.221	102.659	102.266	101.516	102.041	102.196	101.55	98.9277	99.7904	102.531	106.283	101.377	103.986	99.3413	106.115	102.925	98.806	104.763	101.116	101.536	102.602	102.659	102.826	105.68	97.7806	106.459	107.306	101.094
tmk1/4/TMK1	106.729	101.95	104.312	100.081	99.7944	107.111	110.485	99.4139	102.489	99.5276											117.191	111.421	106.037	115.66	114.227	110.29	123.52	112.504	110.969	114.88

## Sheet: Fig4.d
	Mock																																1 μΜ
Col-0	1.855	1.955	1.596	1.546	1.692	2.178	1.744	1.347	1.85	1.474	1.905	1.373	1.41	1.353	1.255	1.25	1.175	1.316	1.4	1.255	1.489	1.261	0.968	1.032	0.961	1.164	1.247	0.676	1.244	1.157	1.204	1.628	1.30742	1.62664	1.50086	1.72717	1.31457	0.929511	1.3497	1.59612	1.47171	1.702	1.69	1.182	1.14	1.314	1.572	2.058
tmk1-1tmk4-1	0.683	0.763	0.803	0.929	0.87	0.931	0.623	0.673	0.678	0.652	0.689	0.689	0.879	0.582	0.778	0.872	0.913																0.692821	0.822639	0.727444	0.534478	0.551717	0.967	0.991	1.077	0.794	0.937	1.016	0.938	0.772
