# Supplementary material for: TMK-based cell-surface auxin signalling activates cell-wall acidification
Source: Nature. 2021 Oct 27;599(7884):278–82. doi: 10.1038/s41586-021-03976-4 (PMC8549421; doi:10.1038/s41586-021-03976-4)
Supplement: Supplementary file 10 — Source Data Extended Data Fig. 2 [file 41586_2021_3976_MOESM10_ESM.xlsx]

## Sheet: Extended Data Fig2.a
	AHA2		AHA3		AHA7
Col-0	1	1	1	1	1	1
tmk1/4	0.673239	0.682028	0.731028	0.761603	0.373811	0.340004

## Sheet: Extended Data Fig2.g
	Mock			IAA			FC
Col-0	1	1	1	1.22748	1.7512	1.5231	1.4099	1.17825	1.66054
tmk1/4	0.208223	0.564645	0.777234	0.31846	0.453711	0.891072	1.01045	1.05648	1.38626

## Sheet: Extened Data Fig.2i
	Mock			IAA
Col-0	1	1	1	1.61201	1.48417	1.96473
tmk1-1	0.938414	1.12104	1.21784	1.37721	1.32588	1.95436
tmk4-1	0.769053	0.680323	0.942946	1.11547	1.0031	1.45643

## Sheet: Extended Data Fig2.k
	Mock								Licl
Col-0	3.48	3.21	2.95	3.12	3.21	2.65	2.89	2.9	0.78	0.85	0.72	0.69	0.75	0.72	0.75	0.66
tmk1/4	0.55	0.52	0.41	0.51	0.46	0.44	0.48	0.47	0.38	0.26	0.32	0.28	0.21	0.29	0.31	0.24
