# Supplementary material for: TMK-based cell-surface auxin signalling activates cell-wall acidification
Source: Nature. 2021 Oct 27;599(7884):278–82. doi: 10.1038/s41586-021-03976-4 (PMC8549421; doi:10.1038/s41586-021-03976-4)
Supplement: Supplementary file 11 — Source Data Extended Data Fig. 3 [file 41586_2021_3976_MOESM11_ESM.xlsx]

## Sheet: Extended Data Fig3.b
Col-0	tmk1/4	tmk1/4/TMK1
3.11296	1.93277	1.02757
2.00901	1.85442	1.27623
4.11253	1.85597	1.26431
1.63264	1.90661	1.20363
1.58719	2.87394	0.970532
1.67912	3.08607	0.986957
1.54154	3.06179	1.01893
1.46538	3.28565	1.05562
1.27782	3.2234	1.08263
1.11969	3.2331	1.10622
0.988696	3.43209	0.991798
0.919408	3.22262	1.07579
0.98598	2.61334	0.976983
1.5914	2.59634	1.21644
1.16777	1.95902	1.3437
1.12024	2.15304	1.13967
1.30381	2.01221	1.05696
1.14935	2.42185	0.938626
1.13568	2.03958	1.18762
1.09311	2.47635	0.966415
1.03897	1.98188	1.11697
0.929808	2.24004	0.746862
1.07065	2.68695	0.912367
1.16161	2.93034	0.806821
1.11317	3.65841	0.84983
1.1478	4.87518	0.945067
1.37647	3.8249	0.953092
1.05284	3.26988	0.798139
1.04274	2.88225	0.949564
1.02771	3.3729	1.02337
1.1783	3.17379	0.991625
1.29685	4.693	0.962379
1.51603	1.98888	1.21925
1.85342	1.89858	0.922261
1.208	2.43877	1.03539
1.1462	2.1102	0.986303
1.31303	1.88004	0.941018
1.32222	2.12414	0.776284
1.24865	2.76499	0.823789
1.32101	1.88039	0.882165
1.2311	2.2973	1.02572
1.3078	2.26358	1.08082
1.1186	1.77072	1.10688
1.22767	1.78768	1.06416
1.64663	2.15656	1.08882
1.50057	2.51041	1.27164
1.98272	1.9477	0.762515
1.93635	1.96528	0.827975
1.21594	2.38881	0.745361
1.56876	2.07874	0.74718
1.31022	1.93147	0.889475
1.80588	2.12629	1.34331
0.841734	2.18993	0.994684
0.798229	1.91962	1.51859
0.550061	1.64907	1.12961
0.879633	1.74289	0.929787
0.735593	2.50216	1.18447
0.63221	1.61268	0.882615
0.749978	1.60248	0.733371
0.701959	2.54366	0.747578
1.78602	3.54358	0.636818
1.01236	2.16407	1.04995
0.90637	2.58451	0.709861
0.668149	4.92772	0.902679
0.824387	3.75637	0.945413
0.727724	3.63724	1.02049
0.593622	2.49444	0.985286
0.992687	2.57899	1.11661
1.22352	1.70225	0.789676
1.2673	1.77463	0.960342
1.12739	2.9236	1.41151
1.01517	3.00524	0.638811
1.01159	1.67321	1.07006
1.36796	1.72993	0.534582
1.23514	2.17684	0.595138
1.33053	1.85656	0.534328
1.05487	2.2416	0.576229
1.893	2.21954	0.612275
1.41862	2.88004	0.94024
1.33099	2.7309	1.42849
1.43527	2.90219	0.748744
1.22636	2.68277	1.55134
1.79663	2.64093	1.14252
0.956636	2.52315	0.482248
1.95688	2.25073	0.558603
2.05753	2.27943	0.498617
1.37131	2.41871	0.509455
1.99321	3.22649	0.868485
1.51025	2.65636	0.322271
2.24341	2.25778	0.597875
0.822571	2.42177	0.54653
1.163	2.51838	0.643877
0.907631	3.14046	0.463051
0.965085	4.00649	0.363898
0.891942	3.1742	0.271005
0.828371	2.77063	0.271005
0.945054	2.4233	0.291626
0.91967	3.00533	0.471631
0.815708	2.24794	0.453047
0.931629	2.64257	1.15954
1.13964	2.65041	0.55634
0.886799	3.32111	0.356122
0.914238	2.03669	0.569571
0.836957	2.01043	0.657758
0.750588	2.44851	0.497879
0.642358	2.8831	0.956585
0.557649	2.56868	0.25834
0.835825	2.6601	0.958465
0.909626	2.1032	0.980438
0.736694	2.51206	0.846222
1.00845	2.56312	0.782444
0.861788	4.48081	0.778399
0.945287	3.18983	1.19126
0.680578	3.01857	0.309745
0.595861	2.11897	0.288559
0.725608	2.34043	1.09502
0.629312	2.98782	0.916672
0.735612	5.27534	0.655068
0.762738	2.70587	0.660688
0.777571	2.36096	0.573919
0.685869	1.93896	1.5693
0.775859	2.85369	0.519029
0.88967	2.86873	0.401894
0.980619	2.5122	0.38124
0.907787	2.25675	0.371138
1.02974	2.06933	0.181806
1.06206	2.28796	1.0126
1.12376	2.14376	0.543137
0.929374	2.25447	0.787189
0.825599	1.84234	1.09008
0.714038	1.60016	0.302033
0.789935	2.06577	0.300907
0.790268	1.63778	0.92222
0.824581	1.90108	0.211883
0.843698	1.71241	0.247697
0.769766	1.78811	0.243551
0.718124	2.06246	0.326321
0.829003	2.61001	0.297926
0.744943	2.07497	0.33743
0.999656	2.48221	0.293247
0.790166	1.5665	0.245615
0.860118	1.66604	0.254098
0.826595	1.63507	0.935096
0.763548	1.8782	0.666994
0.694411	1.78072	0.672464
0.636399	2.05438	0.424638
0.464614	2.23094	0.434363
0.40659	2.15453	0.301263
0.527973	2.22098	0.382599
0.446302	1.72987	0.443796
0.405259	2.60369	0.670591
0.445387	1.8261	0.330493
0.564481	1.9495	0.246988
0.514293	2.14485	0.276571
0.575022	1.88343	0.254915
0.729128	2.16571	0.175942
0.760688	2.19036	0.195857
0.635417	2.22813	0.210085
0.581786	2.19314	0.184466
0.742308	2.38291	0.308462
0.727244	2.3056	0.286388
0.725934	2.17219	0.217535
0.663951	2.48014	0.199673
0.460421	2.78238	0.331889
0.468984	2.35028	0.456304
0.46725	2.81568	0.323845
0.419989	2.89808	0.451345
0.368976	3.15773	0.328893
0.517905	4.21953	0.288544
0.587247	3.97789	0.208794
0.613439	2.80848	0.370191
0.672619	2.36921	0.309747
0.75954	2.2128	0.221338
0.692772	2.93625	0.122719
0.581058	3.28468	0.204997
0.667582	3.40481	0.216887
0.762051	2.69651	0.347997
0.621154	4.22873	0.26547
0.638726	2.80798	0.176273
0.727342	3.85106	0.177796
0.512361	1.49191	0.25792
0.49897	1.87867	0.298948
0.507797	1.54582	0.708757
0.514778	1.85687	1.51727
0.764506	1.83209	0.50184
0.578564	1.71746	0.420261
0.60093	1.64795	0.602085
0.604273	1.87578	1.30448
0.849972	1.76373	1.24352
0.959679	1.93494	1.42914
0.951997	2.03167	1.59801
0.752941	2.02302	1.4479
0.661061	2.00686	1.24521
0.629343	2.44172	1.04251
0.981214	2.72557	1.07106
0.818135	2.30363	1.13893
0.89193	2.8345	1.24137
0.828642	2.87669	0.980109
0.635089	2.65226	0.937735
0.678963	2.19929	0.933209
1.02664	2.01803	1.09983
1.0824	2.67369	0.967369
0.945012	3.04555	1.87181
0.873287	2.31939	0.894508
0.874462	2.30076	1.08668
0.933775	3.06142	1.29059
0.994594	3.18677	1.04322
1.02861	3.84171	1.2436
1.01877	2.77685	0.957798
1.13796	3.52533	1.136
1.20863	3.16129	1.8327
0.95017	2.79703	1.88963
0.905214	2.96703	1.82967
0.830182	2.93073	0.972351
0.860873	2.34451	1.20573
0.853402	2.43594	0.861056
0.853778	2.1589	1.28521
0.752966	2.46391	0.706076
0.829382	2.39054	0.886202
0.730597	2.17741	0.79739
0.792888	1.83659	0.810916
0.698507	1.8561	0.800145
0.807233	1.82683	1.01812
0.586134	2.06205	1.13947
0.687783	2.67732	1.26356
0.772928	1.95489	1.08524
0.739047	1.81495	1.28363
0.664752	2.911	1.6724
0.469135	2.54594	1.28991
0.504526	1.80692	1.22583
0.713218	3.04592	1.76233
0.771618	2.90247	1.86299
0.741252	4.09061	1.23402
0.517655	4.12568	1.11815
0.558611	5.16554	1.01281
0.636504	2.46029	1.04656
0.774058	2.40086	1.30768
0.677696	2.20412	2.85046
0.691595	2.24364	1.0859
0.57053	2.59319	1.36478
0.612759	3.32915	1.37913
0.589263	2.87745	0.973356
0.549165	2.27776	1.19284
0.679003	2.46763	0.978595
0.695085	2.25773	1.16337
0.541706	2.14693	2.64688
0.511704	2.31368	1.40801
0.620413	3.48709	1.42315
0.570078	2.39655	1.33
0.477379	2.61865	1.33178
0.549713	2.34605	1.33473
0.536812	2.57748	1.37928
0.497412	2.54263	1.2933
0.562184	2.93864	1.30485
0.747102	2.31808	1.29981
0.528882	2.15401	2.10997
0.512896	2.85359	1.27992
0.346045	2.73838	1.15766
0.369431	3.59414	1.07909
0.477967	2.59612	1.79847
0.599714	2.25881	1.63684
1.28415	3.63242	1.43245
1.37882	3.85989	1.62279
1.05774	3.09388	1.60819
1.02705	2.79626	1.37131
1.27472	2.61217	1.7518
1.19158	2.61596	2.53087
1.12525	3.11653	1.28063
1.23373	2.39674	1.22402
1.76742	2.78923	1.83716
1.03963	3.43314	1.6471
1.01204	2.67468	1.63389
0.936942	3.45368	1.46167
1.18908	5.14212	1.57288
1.19689	3.39987	1.01131
1.02099	5.00985	1.05147
1.11747	4.35625	1.37867
1.26019	2.84032	0.975487
1.37567	1.94767	1.35443
1.22718	1.92702	1.53864
1.40455	2.30107	0.7922
1.14567	1.72383	0.744348
1.10057	1.89159	0.835952
1.06625	1.73143	1.22023
1.59585	1.57208	0.985148
2.02066	1.42244	0.793763
1.41555	1.75873	2.12228
1.33777	1.9003	2.03901
1.8302	3.25162	1.23717
1.01829	4.40286	1.27602
1.74458	2.66812	1.62124
1.03904	2.80423	1.88902
0.982602	2.40892	1.12284
1.05277	2.37211	1.21364
1.02049	2.76649	1.26988
0.840007	2.42015	0.958597
0.855456	2.03932	1.13978
0.775395	1.95222	0.875576
1.12617	1.89671	1.49887
1.11752	2.31833	1.51337
1.14139	2.51037
0.881594	1.25624
1.19715	1.90854
1.38933	2.18208
1.37706	2.23309
1.0346	2.24698
1.58701	2.43167
1.54196	2.58265
1.36028	2.72444
1.40104	2.80777
1.32451	2.77695
1.1822	2.77085
1.07513	2.14695
1.18264	4.46153
1.2463	4.42901
1.06938	4.11188
1.09926	3.62066
1.07287	3.37722
0.969704	4.40707
1.48599	4.82284
1.46728	2.49569
1.06839	2.69109
1.24505	2.31654
1.3244	3.17405
1.28037	2.93161
1.18855	2.68694
1.05395	1.74293
1.39563	1.68907
1.03986	2.45252
1.32275	4.64308
0.92476	3.0222
1.28651	3.10774
1.2951	3.50297
0.995252	3.01819
1.03974	2.93601
1.34029	2.72413
1.25478	2.92768
1.23813	2.81549
1.17901	2.72566
1.23914	2.61433
1.26968	2.59118
1.23824	3.02895
1.09245	2.81441
1.52366	2.58577
1.28335	2.8286
1.25945	2.38298
1.25845	3.09196
1.47265	2.63864
1.1862	3.0258
1.15661	2.61542
1.1431	1.92402
1.00913	2.59404
0.884314	2.69123
1.02484	2.55667
1.21607	2.40408
1.16162
1.56614
1.35148
0.860485
1.53954
1.50254
1.30932
0.844578
0.865258
1.4013
1.44093
1.48311
1.33747
1.98197
1.62079
0.928656
0.802008
0.988439
0.894619
1.10894
1.12712
1.20867
1.10608
1.27731
0.967567
1.05404
1.15172
1.46193
1.08719
1.15251
1.079
0.964536
1.08193
1.08398
1.15319
1.29418
1.24018
0.866603
1.03599
0.7859
0.855239
0.971926
0.808244
0.590748
0.892815
0.860141
1.17889
1.11139
1.10101
1.11471
1.0843
1.22178
1.40712
1.47599
1.69753
2.06868
1.7922
1.15275
1.21966
1.14927
1.10876
1.06835
1.07815
1.05102
0.927072
0.93799
0.940112
0.940635
0.915828
0.88252
0.924807
0.889644
0.930672
1.02032
0.98103
1.05102
1.13899
1.19877
1.20799
1.04502
0.970179
0.95297
0.859658
0.89675
0.883401
0.907692
0.934559
0.875207
0.930592
0.914407
0.900247
0.885809
0.913248
0.845601
0.869427
0.922566
1.02626
0.814953
0.845509
0.959918
0.867637
0.915719
0.908378
0.865712
0.857992
0.83588
0.89312
0.951459
0.977933
1.01144
0.861999
0.883783
0.802253
0.855994
0.909601
0.883053
0.829504
0.836369
0.81767
0.764652
0.791212
0.789903
0.79474
0.889796
0.902863
0.870716
0.931244
0.877601
0.841348
0.859148
0.880253
0.841351
0.909854
0.896898
0.909492
0.938406
0.931537
0.907662
0.911569
0.896837
0.875129
0.894969
0.898159

## Sheet: Extended Data Fig3.c
Col-0	tmk1/4	tmk1/4/TMK1
0.072	0.09	0.07
0.073	0.086	0.067
0.054	0.059	0.049
0.087	0.036	0.047
0.055	0.035	0.045
0.064	0.059	0.095
0.088	0.063	0.068
0.062	0.088	0.061
0.086	0.069	0.061
0.063	0.097	0.065
0.052	0.106	0.064
0.04	0.086	0.065
0.074	0.074	0.07
0.066	0.079	0.063
0.06	0.099	0.071
0.057	0.079	0.117
0.103	0.099	0.104
0.108	0.069	0.086
0.083	0.092	0.071
0.13	0.029	0.083
0.169	0.025	0.058
0.145	0.028	0.06
0.102	0.03	0.068
0.129	0.042	0.093
0.14	0.029	0.107
0.125	0.039	0.062
0.144	0.044	0.089
0.106	0.045	0.096
0.096	0.023	0.093
0.111	0.044	0.089
0.122	0.044	0.076
0.088	0.038	0.056
0.074	0.041	0.083
0.137	0.039	0.062
0.109	0.018	0.058
0.105	0.04	0.064
0.099	0.041	0.063
0.144	0.045	0.052
0.107	0.052	0.068
0.09	0.042	0.058
0.111	0.045	0.079
	0.037	0.112
	0.043	0.099
	0.024	0.093
	0.046	0.1
	0.038	0.095
	0.037	0.114
	0.038	0.078
	0.046	0.113
	0.058	0.077
	0.058	0.125
	0.055	0.085
		0.062

## Sheet: Extended Data Fig3.e
Col-0	ost2-2D	tmk1/4
1.319	1.784	0.431
1.416	1.631	0.353
1.413	1.745	0.333
1.453	1.985	0.158
1.236	2.21	0.251
1.393	2.16	0.336
1.274	2.157	0.295
1.706	1.851	0.496
1.104	1.661	0.542
1.714	1.961	0.294
1.215	1.931	0.319
1.12		0.581
1.552		0.358
1.205		0.36
1.77
1.118
1.73
1.221
1.314
1.734
1.667
