# Supplementary material for: TMK-based cell-surface auxin signalling activates cell-wall acidification
Source: Nature. 2021 Oct 27;599(7884):278–82. doi: 10.1038/s41586-021-03976-4 (PMC8549421; doi:10.1038/s41586-021-03976-4)
Supplement: Supplementary file 12 — Source Data Extended Data Fig. 4 [file 41586_2021_3976_MOESM12_ESM.xlsx]

## Sheet: Extended Data Fig4.b
	4.3																				5																				5.7
Col-0	22	22.5	24	22.5	19.5	22	20	19	20.5	20	22	21	22								21.5	22	18	20	23.5	23	22.5	20.5	21.8	20	21.5	19.5	22.5								18	22.5	20.5	15.5	22	21	20.5	22	21
tmk1/4	10	9	7.5	7.5	7.5	9	8.5	8	7.5	8	8.2	7.8	8.8	9.1	8.2	8.5	8.5	7.5			8	7.5	8.5	9	5.8	7	8.5	6.5	8.8	8.2	8.5	6.6									8	8.5	6.3	6.5	5.5	6	6.1	6.2	6.1
[truncated: 42 more columns]

## Sheet: Extended Data Fig4.d
	Col-0		tmk1/4		tmk1/4ost2-2D
	23.748		6.003		4.796
	21.963		6.68		5.781
	22.013		6.415		8.247
	25.771		4.227		8.845
	23.23		7.012		9.112
	24.662		7.199		9.109
	22.549		4.918		7.635
	23.065		2.362		8.73
	21.551		5.982		9.426
	23.212		2.784		9.556
	22.719		4.215		7.452
	21.786		4.466		8.45
	23.512		2.533		9.025
	19.53		5.961		8.577
	18.763		4.933		11.833
	21.919		7.277		4.984
	22.678		5.076		6.602
	21.159		7.026		9.377
	23.494		6.903		7
	19.286		5.26		6.669
	21.341		5.592		5.89
	22.385		1.963
	23.355		4.647
	20.55		2.008
	24.296
	22.16
	24.299
	24.562
	22.383
	21.942
	22.381
	21.933
	17.406
	22.718
	23.025
	22.064
